# Supplementary material for: Comparison of Cholic Acid (MT921) and Deoxycholic Acid (DCA) in Fat Reduction Efficacy and Skin Adverse Reactions in Mini Pigs and Rodent Models
Source: Pharmaceuticals (Basel). 2025 Oct 30;18(11):1643. doi: 10.3390/ph18111643 (PMC12655580; doi:10.3390/ph18111643)
Supplement: Supplementary file 1 [file pharmaceuticals-18-01643-s001.zip]

Archive with 1 entries (1 files):
- pharmaceuticals-3932115-supplementary.pdf
